# Supplementary material for: GPR40 partial agonist MK-2305 lower fasting glucose in the Goto Kakizaki rat via suppression of endogenous glucose production
Source: PLoS One. 2017 May 23;12(5):e0176182. doi: 10.1371/journal.pone.0176182 (PMC5441580; doi:10.1371/journal.pone.0176182)
Supplement: S1 File — (XLSX) [file pone.0176182.s001.xlsx]

## Sheet: Table 1 raw data
Table 1: In vitro pharmacology of MK-2305.
Rat GPR40 (FFA1)		Rat GPR120 (FFA4)		Human GPR41 (FFA3)		Human GPR43 (FFA2)		Rat PPARa		Rat PPARd		Mouse/Rat PPARg
EC50 (nM)	% Activation	EC50 (nM)	% Activation	EC50 (nM)	% Activation	EC50 (nM)	% Activation	EC50 (nM)	% Activation	EC50 (nM)	% Activation	EC50 (nM)	% Activation
1.382	154.679	>9950	-22.221	12710.7	84.531	>25000	61	>10000	-0.24	>10000	-0.08	>10000	3.1
2.06	170.008	>9950	-22.151
2.078	137.285	>9950	-18.12
2.251	160.293	>9950	-15.727
2.411	91.476	>10000	8.297
3.167	118.225			Dose (nM)	% Effect	Dose (nM)	% Effect	Dose (nM)	% Effect	Dose (nM)	% Effect	Dose (nM)	% Effect
3.817	159.282			1.267	-32.032	1.267	-23.1	0.309	-0.03	0.309	-0.01	0.309	-0.11
4.772	180.888			3.801	0.634	3.801	-37.3	0.981	-0.05	0.981	0.01	0.981	-0.11
4.787	150.622			11.403	-59.194	11.403	-40.2	3.11	-0.11	3.11	-0.001	3.11	-0.19
4.881	130.175			34.208	-2.747	34.208	-32	9.85	-0.1	9.85	-0.01	9.85	-0.29
5.631	183.686			102.624	-4.703	102.624	25.3	31.2	-0.09	31.2	-0.01	31.2	-0.25
5.71	178.537			307.872	-35.685	307.872	-78.3	99	-0.06	99	0.01	99	-0.14
5.884	194.638			923.617	-17.747	923.617	-33.7	314	-0.09	314	0	314	-0.37
6.088	134.857			2770.85	-0.143	2770.85	-38.6	995	-0.13	995	-0.02	995	-0.13
6.181	145.878			8312.55	50.009	8312.55	-22.93	3155	-0.18	3155	-0.04	3155	0.58
6.226	161.35			24937.7	84.531	24937.7	61.1	10000	-0.24	10000	-0.08	10000	3.1
6.25	143.621
6.782	190.719
6.886	181.722
6.96	204
7.09	258
7.195	167.867
7.413	171.166
7.837	187.41
7.914	161.657
8.482	162.073
9.621	170.381
10.864	164.916
14.766	199.22
