# Supplementary material for: GPR40 partial agonist MK-2305 lower fasting glucose in the Goto Kakizaki rat via suppression of endogenous glucose production
Source: PLoS One. 2017 May 23;12(5):e0176182. doi: 10.1371/journal.pone.0176182 (PMC5441580; doi:10.1371/journal.pone.0176182)
Supplement: S3 File — (XLSX) [file pone.0176182.s003.xlsx]

## Sheet: S1Figure1c
Figure 1C: Effect of MK-2305 on GSIS in isolated GPR40 WT and KO islets under high (15 mM) and not basal (2 mM) glucose.
2mM glucose	WT	WT	WT	WT	WT	WT	WT	WT	KO	KO	KO	KO	KO	KO	KO	KO
DMSO	0.66	0.89	0.7	0.53	0.51	0.6955	0.337	0.8605	0.42	0.605	0.61	0.84	0.53	0.736	0.99
10 uM MK 2305	0.6472	0.4249	0.7026	0.678	0.4061	0.594	0.652	0.541	0.7615	0.3958	0.3056	0.5799	0.6404	0.5029	1.032	0.612
15 mM Glucose	WT	WT	WT	WT	WT	WT	WT	WT	KO	KO	KO	KO	KO	KO	KO	KO
DMSO	2.264	3.054	2.974	3.124	3.152	2.776	2.728		2.13	2.33	4.46	4.775	4.035	3.44	3.665	4.18
10 uM MK 2305	5.982	3.69	4.728	4.578	5.448	3.948	4.236	5.162	4.28	2.615	3.66	2.83	4.29	3.64	2.75	4.57
