# Supplementary material for: GPR40 partial agonist MK-2305 lower fasting glucose in the Goto Kakizaki rat via suppression of endogenous glucose production
Source: PLoS One. 2017 May 23;12(5):e0176182. doi: 10.1371/journal.pone.0176182 (PMC5441580; doi:10.1371/journal.pone.0176182)
Supplement: S4 File — (XLSX) [file pone.0176182.s004.xlsx]

## Sheet: Acute OGTT Mean
Figure2A:Blood glucose time course in GK rats treated acutely with MK-2305, followed by an OGTT.
Blood Glucose(mg/dl)
		WKY control	WKY control	WKY control	WKY control	WKY control	WKY control	WKY control	WKY control	Vehicle	Vehicle	Vehicle	Vehicle	Vehicle	Vehicle	Vehicle	Vehicle	MK-2305 @ 10 mpk	MK-2305 @ 10 mpk	MK-2305 @ 10 mpk	MK-2305 @ 10 mpk	MK-2305 @ 10 mpk	MK-2305 @ 10 mpk	MK-2305 @ 10 mpk	MK-2305 @ 10 mpk	MK-2305 @ 3 mpk	MK-2305 @ 3 mpk	MK-2305 @ 3 mpk	MK-2305 @ 3 mpk	MK-2305 @ 3 mpk	MK-2305 @ 3 mpk	MK-2305 @ 3 mpk	MK-2305 @ 3 mpk	MK-2305 @ 1 mpk	MK-2305 @ 1 mpk	MK-2305 @ 1 mpk	MK-2305 @ 1 mpk	MK-2305 @ 1 mpk	MK-2305 @ 1 mpk	MK-2305 @ 1 mpk	MK-2305 @ 1 mpk	MK-2305 @ 0.3 mpk	MK-2305 @ 0.3 mpk	MK-2305 @ 0.3 mpk	MK-2305 @ 0.3 mpk	MK-2305 @ 0.3 mpk	MK-2305 @ 0.3 mpk	MK-2305 @ 0.3 mpk	MK-2305 @ 0.3 mpk
	AM	106	107	99	109	119	107			166	144	161	140	135	163	155	192	188	169	124	160	141	165	154	152	141	159	138	187	168	154	161	151	152	172	154	139	141	161	165	168	161	164	153	166	141	170	138	159
	-70	94	105	96	105	111	97			153	137	127	135	161	144	117	150	170	157	137	165	152	135	158	124	148	129	124	157	153	135	152	149	137	143	137	145	121	158	150	137	119	146	129	140	153	148	142	121
	0	85	99	86	102	109	94			207	128	209	157	150	157	174	222	121	130	85	105	88	85	114	89	113	124	130	87	107	94	124	124	122	128	89	123	167	96	179	108	176	148	159	118	159	176	123	135
	10	164	123	146	114	144	130			249	225	243	203	189	172	234	292	139	130	118	132	164	158	144	143	145	189	130	140	128	138	143	157	176	151	190	143	187	169	212	172	233	172	184	163	175	231	148	239
	20	156	180	115	140	160	161			278	273	324	279	331	260	334	400	186	194	151	165	220	176	181	171	156	195	157	185	156	165	172	203	206	204	244	187	212	204	221	215	255	248	275	272	237	293	199	274
	40	118	155	108	135	153	133			322	327	355	287	342	328	329	368	175	159	143	141	190	140	169	138	134	184	174	174	183	148	181	197	191	247	193	178	222	184	221	228	254	284	328	294	264	294	219	321
	60	119	131	105	138	118	133			271	300	347	265	291	280	298	348	112	121	110	96	134	125	136	122	117	116	128	136	121	86	116	167	162	197	120	151	200	153	188	185	197	204	264	233	229	270	209	330
	120	93	107	83	102	100	96			248	223	284	212	252	217	286	242	95	96	92	103	108	106	90	86	98	130	111	112	104	104	78	124	120	147	101	113	162	119	110	132	149	196	217	188	177	203	145	249
