# Supplementary material for: GPR40 partial agonist MK-2305 lower fasting glucose in the Goto Kakizaki rat via suppression of endogenous glucose production
Source: PLoS One. 2017 May 23;12(5):e0176182. doi: 10.1371/journal.pone.0176182 (PMC5441580; doi:10.1371/journal.pone.0176182)
Supplement: S5 File — (XLSX) [file pone.0176182.s005.xlsx]

## Sheet: Total AUC
Figure 2B:AUC data for glucose vs. time post-challenge data in (A)
Blood Glucose AUC
Vehicle	MK-2305 @ 10 mpk	MK-2305 @ 3 mpk	MK-2305 @ 1 mpk	MK-2305 @ 0.3 mpk	WKY control
32415	15615	14655	19360	24465	14315
32215	15760	17655	22440	25900	15975
37835	13890	16235	17695	30390	12465
29700	14070	16890	17840	27140	15030
33645	17780	15775	23185	25850	15165
30675	15625	13845	18600	30355	15045
35300	16245	15230	21570	22170
38570	14660	19575	21405	34265
