# Supplementary material for: GPR40 partial agonist MK-2305 lower fasting glucose in the Goto Kakizaki rat via suppression of endogenous glucose production
Source: PLoS One. 2017 May 23;12(5):e0176182. doi: 10.1371/journal.pone.0176182 (PMC5441580; doi:10.1371/journal.pone.0176182)
Supplement: S6 File — (XLSX) [file pone.0176182.s006.xlsx]

## Sheet: Acute OGTT Mean Insulin
Figure2C:Plasma insulin vs. time data for the OGTT shown.
Insulin (ng/ml)	WKY control	WKY control	WKY control	WKY control	WKY control	WKY control	WKY control	WKY control	Vehicle	Vehicle	Vehicle	Vehicle	Vehicle	Vehicle	Vehicle	Vehicle	MK-2305 @ 10 mpk	MK-2305 @ 10 mpk	MK-2305 @ 10 mpk	MK-2305 @ 10 mpk	MK-2305 @ 10 mpk	MK-2305 @ 10 mpk	MK-2305 @ 10 mpk	MK-2305 @ 10 mpk	MK-2305 @ 3 mpk	MK-2305 @ 3 mpk	MK-2305 @ 3 mpk	MK-2305 @ 3 mpk	MK-2305 @ 3 mpk	MK-2305 @ 3 mpk	MK-2305 @ 3 mpk	MK-2305 @ 3 mpk	MK-2305 @ 1 mpk	MK-2305 @ 1 mpk	MK-2305 @ 1 mpk	MK-2305 @ 1 mpk	MK-2305 @ 1 mpk	MK-2305 @ 1 mpk	MK-2305 @ 1 mpk	MK-2305 @ 1 mpk	MK-2305 @ 0.3 mpk	MK-2305 @ 0.3 mpk	MK-2305 @ 0.3 mpk	MK-2305 @ 0.3 mpk	MK-2305 @ 0.3 mpk	MK-2305 @ 0.3 mpk	MK-2305 @ 0.3 mpk	MK-2305 @ 0.3 mpk
-70	1.056	0.715	0.356	0.843	0.609	0.512			1.224	0.797	0.883	0.965	1.448	0.764	0.746	2.023	1.186	1.004	1.491	1.304	0.764	1.19	0.996	0.784	1.014	1.059	0.86	1.354	1.26	1.009	0.738	0.715	0.867	1.049	0.952	1.247	1.294	0.937	1.068	1.695	0.785	1.027	1.247	1.425	1.262	0.879	0.539	0.638
0	0.579	0.501	0.301	0.668	0.603	0.532			1.326	0.708	0.67	0.982	1.326	1.523	1.139	1.48	4.429	3.472	2.279	3.372	2.041	3.234	3.429	2.217	2.038	2.813	2.511	1.822	2.53	1.993	3.94	2.292	1.711	2.457	1.219	2.149	2.161	2.386	1.648	2.525	1.527	1.4	1.238	1.748	1.648	1.595	1.041	1.268
10	2.415	0.618	1.35	0.969	2.898	0.823			1.475	0.86	0.618	0.776	1.102	0.868	1.317	1.087	2.601	2.364	2.726	5.09	2.661	4.493	2.786	2.993	2.589	2.495	2.048	3.036	2.722	3.369	2.157	1.93	2.431	1.311	1.863	2.124	2.023	3.316	2.263	2.558	2.052	1.316	1.141	1.63	1.277	0.6	1.107	1.311
20	2.481	1.966	1.548	1.634	2.093	1.858			2.302	1.206	0.932	1.729	1.256	1.732	1.173	1.747	4.005	3.358	3.968	4.554	2.507	3.628	3.648	4.576	2.958	2.725	2.475	2.762	2.809	3.557	2.572	2.965	2.786	2.293	1.836	2.286	2.983	2.294	2.044	2.449	2.031	2.159	1.3	2.062	2.659	1.94	0.995	1.05
40	1.165	1.444	0.721	1.568	1.797	2.083			1.612	1.143	1.701	1.33	1.653	2.006	1.805	1.614	2.6	2.395	3.359	3.714	1.428	3.596	2.914	3.703	2.341	2.657	2.567	2.985	3.105	2.551	2.168	2.903	2.601	2.247	1.349	2.24	2.997	1.761	2.082	2.656	1.309	1.69	1.924	2.097	1.74	2.218	1.441	1.267
60	0.668	0.463	0.288	0.736	0.516	1.066			1.269	0.961	1.071	1.093	0.966	1.385	1.491	1.363	3.212	2.293	2.244	2.355	1.203	2.734	1.35	1.965	1.611	1.625	1.542	2.593	2.136	0.682	1.668	1.737	1.868	1.957	1.358	2.073	2.523	1.285	2.265	1.751	1.219	1.901	1.676	1.551	1.782	1.959	1.355	1.696
