# Supplementary material for: GPR40 partial agonist MK-2305 lower fasting glucose in the Goto Kakizaki rat via suppression of endogenous glucose production
Source: PLoS One. 2017 May 23;12(5):e0176182. doi: 10.1371/journal.pone.0176182 (PMC5441580; doi:10.1371/journal.pone.0176182)
Supplement: S7 File — (XLSX) [file pone.0176182.s007.xlsx]

## Sheet: Total AUC Insulin
Figure2D:Plasma insulin AUC data for the OGTT
Insulin AUC
Vehicle	MK-2305 @ 10 mpk	MK-2305 @ 3 mpk	MK-2305 @ 1 mpk	MK-2305 @ 0.3 mpk	WKY control
100.847	192.34	143.381	145.346	96.9965	94.2408
62.6861	162.197	149.287	124.296	105.345	71.693
68.2509	187.807	136.931	92.8339	92.3289	55.5304
76.1282	233.894	166.524	131.803	113.426	76.2583
79.2145	115.015	165.471	160.953	113.509	104.502
96.2397	214.776	154.858	127.564	107.011	91.1001
87.4846	171.523	139.888	125.822	73.5773
90.3794	203.357	150.655	145.583	77.5052
