# Supplementary material for: GPR40 partial agonist MK-2305 lower fasting glucose in the Goto Kakizaki rat via suppression of endogenous glucose production
Source: PLoS One. 2017 May 23;12(5):e0176182. doi: 10.1371/journal.pone.0176182 (PMC5441580; doi:10.1371/journal.pone.0176182)
Supplement: S8 File — (XLSX) [file pone.0176182.s008.xlsx]

## Sheet: Sheet1
Figure3A:Morning blood glucose levels in GK rats treated with vehicle, 10, or 30 mg/kg of MK-2305, or 10 mg/kg rosiglitazone for 20 days in feed.
Blood Glucose(mg/dl)
	Day
treatment	0	1	3	7	14	20
Vehicle	195	173	156	139	157	127
Vehicle	228	248	291	255	307	244
Vehicle	240	195	279	291	309	270
Vehicle	282	396	280	293	179	143
Vehicle	187	212	195	165	175	171
Vehicle	182	189	199	161	143	146
Vehicle	216	173	205	236	145	181
Vehicle	176	180	161	164	172	130
Vehicle	192	182	185	192	205	238
MK-2305 @ 30 mpk	189	147	139	139	141	128
MK-2305 @ 30 mpk	176	165	153	153	143	137
MK-2305 @ 30 mpk	238	223	156	139	156	159
MK-2305 @ 30 mpk	199	161	150	126	133	133
MK-2305 @ 30 mpk	183	155	169	142	141	139
MK-2305 @ 30 mpk	212	192	149	151	133	122
MK-2305 @ 30 mpk	192	153	154	181	132	126
MK-2305 @ 30 mpk	274	302	218	197	146	115
MK-2305 @ 30 mpk	228	159	134	140	147	142
MK-2305 @ 10 mpk	184	170	158	150	146	146
MK-2305 @ 10 mpk	260	247	166	185	143	140
MK-2305 @ 10 mpk	210	203	183	138	176	150
MK-2305 @ 10 mpk	227	186	172	158	141	149
MK-2305 @ 10 mpk	237	231	163	179	140	138
MK-2305 @ 10 mpk	193	179	169	152	169	145
MK-2305 @ 10 mpk	200	277	170	224	230	163
MK-2305 @ 10 mpk	191	199	167	161	143	120
MK-2305 @ 10 mpk	179	162	161	147	173	148
Rosi @ 10 mpk	195	211	129	135	144	145
Rosi @ 10 mpk	181	175	147	125	143	126
Rosi @ 10 mpk	219	218	177	137	149	142
Rosi @ 10 mpk	203	246	163	142	133	133
Rosi @ 10 mpk	204	213	175	118	134	152
Rosi @ 10 mpk	243	240	172	137	155	128
Rosi @ 10 mpk	186	207	146	139	121	129
Rosi @ 10 mpk	233	205	174	125	142	127
Rosi @ 10 mpk	191	198	156	123	132	123
Rosi @ 10 mpk	282	275	242	143	147	144
wistar	102	99	106	107	111	116
wistar	125	123	117	131	129	124
wistar	120	122	125	107	106	115
wistar	96	86	94	87	87	93
wistar	105	111	116	106	117	103
wistar	109	107	114	103	117	113
