# Supplementary material for: GPR40 partial agonist MK-2305 lower fasting glucose in the Goto Kakizaki rat via suppression of endogenous glucose production
Source: PLoS One. 2017 May 23;12(5):e0176182. doi: 10.1371/journal.pone.0176182 (PMC5441580; doi:10.1371/journal.pone.0176182)
Supplement: S9 File — (XLSX) [file pone.0176182.s009.xlsx]

## Sheet: Sheet1
Figure3B:Fasted blood glucose levels on days 7 and 14 of the study were significantly reduced with MK-2305 and rosiglitazone treatment compared to vehicle controls.
Blood Glucose (mg/dl)
	Day 7 Fasted Glucose at ~6 hrs after food removal
	Tx
		1	2	3	4	5	6	7	8	9	10
	vehicle	127	167	201	178	156	145	116	114	128
	MK2305 30mpk	125	135	103	110	141	118	118	114	110
	MK2305 10mpk	126	134	92	108	125	107	107	150	134
	Rosi 10mpk	132	121	119	134	110	115	116	139	109	138
	Wistar	101	101	98	87	98	93
	treatment
	vehicle	126	175	267	181	171	139	133	127	160
	MK2305 30mpk	113	108	115	115	126	105	123	119	112
	MK2305 10mpk	95	111	128	118	120	116	138	117	151
	Rosi 10mpk	145	131	149	139	114	131	133	134	124	140
	Wistar	121	117	110	88	110	100
