# Supplementary material for: GPR40 partial agonist MK-2305 lower fasting glucose in the Goto Kakizaki rat via suppression of endogenous glucose production
Source: PLoS One. 2017 May 23;12(5):e0176182. doi: 10.1371/journal.pone.0176182 (PMC5441580; doi:10.1371/journal.pone.0176182)
Supplement: S10 File — (XLSX) [file pone.0176182.s010.xlsx]

## Sheet: Sheet1
Figure3C:Fasted plasma insulin levels on days 7 and 14.
Insulin (pg/ml)
Day 7
vehicle	MK2305 30mpk	MK2305 10mpk	Rosi 10mpk	Wistar
80.9205	66.2886	80.9205	146.971	23.1526
714.294	258.985	605.605	54.6928	97.0785
156.518	51.5642	106.322	40.1852	35.0712
278.246	199.482	405.23	64.443	248.193
102.825	58.7072	91.1239	7.91438	59.6856
859.638	102.117	88.0592	27.9721	168.914
209.377	88.8312	159.261	0
78.4576	104.232	284.106	126.672
91.1239	182.815	97.0785	13.3231
			40.1852
Day 14
vehicle	MK2305 30mpk	MK2305 10mpk	Rosi 10mpk	Wistar
110.793	80.8097	66.7738	82.6937	311.697
306.636	3482.12	405.853	67.8334	83.626
123.671	77.9328	135.09	78.8988	729.646
663.013	794.521	49.3812	214.401	701.846
427.008	102.778	1588.99	804.314	332.68
1554.98	430.473	353.283	809.302	1090.08
125.859	972.892	247.11	0
1208.77	1169.42	127.306	67.8334
156.346	1639.64	158.88	890.848
			292.014
