# Supplementary material for: GPR40 partial agonist MK-2305 lower fasting glucose in the Goto Kakizaki rat via suppression of endogenous glucose production
Source: PLoS One. 2017 May 23;12(5):e0176182. doi: 10.1371/journal.pone.0176182 (PMC5441580; doi:10.1371/journal.pone.0176182)
Supplement: S11 File — Effects on food intake. (XLSX) [file pone.0176182.s011.xlsx]

## Sheet: Sheet1
Figure3D:Effects on food intake
Animals 2/cage data are food intake in G/ day/ animal (average of animals per cage)
	Wistar Control
		animal#	1	2	3
		days
		1	29.2	25.925	26.9
		3	30.95	28.45	29.55
		7	29.9375	25.25	27.2
		14	30.9429	26.95	29.1786
		20	27.4667	24.5417	27.0833
	Vehicle
		animal#	1	2	3	4	5
		days
		1	20.2	19.5	21.4	20.5	20.25
		3	17.3	19.025	18.025	17.7	17.925
		7	20.4375	22.375	20.8125	21.6375	19.8375
		14	20.4357	21.5071	20.6929	20.6429	20.4714
		20	19.6	19.6667	19.125	18.975	18.9917
	MK2305 30 mpk
		animal#	1	2	3	4	5
		days
		1	9.6	10.5	8.45	9.95	10.6
		3	14.375	16	14.75	16.425	17.175
		7	19.5125	16.3	17.7875	20.1875	20.05
		14	20.0714	19.35	18.6357	18.3071	18.9857
		20	20.025	19.05	16.675	16.125	17.6333
	MK230510mpk
		animal#	1	2	3	4	5
		days
		1	17.4	20.4	19.25	20.25	21.7
		3	18.3	21.725	20.325	20.575	22.45
		7	18.325	21.725	20.2375	20.1	22.35
		14	18.3929	21.3214	21.2357	19.4143	20.9143
		20	17.9583	20.2	18.725	17.2667	19.1667
	Rosi 10 mpk
		animal#	1	2	3	4	5
		days
		1	11.5	13.7	11.05	10.7	13.55
		3	21.525	22.65	22.325	23.55	23.025
		7	26.8875	30.6875	28.225	30.275	30.575
		14	26.1071	27.6143	22.7786	25.5786	26.9643
		20	23.1583	23.525	21.2833	23.4917	21.575
