# Supplementary material for: GPR40 partial agonist MK-2305 lower fasting glucose in the Goto Kakizaki rat via suppression of endogenous glucose production
Source: PLoS One. 2017 May 23;12(5):e0176182. doi: 10.1371/journal.pone.0176182 (PMC5441580; doi:10.1371/journal.pone.0176182)
Supplement: S12 File — (XLSX) [file pone.0176182.s012.xlsx]

## Sheet: Sheet1
Figure3E:body weight during the chronic study
			animal#	1	2	3	4	5	6
weight in grams			Day
		Wistar Control
			0	355	372	390	311	353	368
			1	363	385	402	313	369	383
			3	369	388	408	313	370	383
			7	384	420	421	317	387	405
			14	410	460	453	338	422	440
			20	427	481	479	356	450	467
			AUC by Trapezoid
		Vehicle	animal#	1	2	3	4	5	6	7	8	9
			Day
			0	288	312	323	324	329	311	332	317	322
			1	282	316	321	323	326	313	328	312	320
			3	286	318	333	326	334	319	337	311	323
			7	297	330	342	333	343	327	342	328	342
			14	312	344	353	343	357	331	353	331	359
			20	320	358	357	348	364	340	365	340	369
		MK2305 30 mpk
			animal#	1	2	3	4	5	6	7	8	9
			Day
			0	311	280	312	300	307	285	315	315	307
			1	304	280	312	300	304	285	315	313	300
			3	309	286	318	306	309	287	321	318	303
			7	319	297	320	308	316	292	331	330	315
			14	332	311	332	321	323	309	340	337	320
			20	340	320	343	330	329	310	347	341	326
		MK230510mpk
			animal#	1	2	3	4	5	6	7	8	9
			Day
			0	268	281	339	313	329	304	313	300	313
			1	265	280	344	311	330	302	307	300	314
			3	268	285	347	318	334	313	313	304	322
			7	278	292	354	324	350	320	323	312	331
			14	289	307	367	340	361	332	335	323	341
			20	301	322	374	352	373	341	343	323	343
		Rosi 10 mpk	animal#	1	2	3	4	5	6	7	8	9
			Day
			0	325	289	322	317	282	314	316	330	303
			1	325	290	323	323	278	316	317	334	302
			3	335	303	334	336	291	331	336	353	317
			7	367	318	356	355	312	350	360	373	341
			14	392	346	378	384	302	376	375	396	355
			20	405	355	387	400	321	390	393	411	365
