# Supplementary material for: GPR40 partial agonist MK-2305 lower fasting glucose in the Goto Kakizaki rat via suppression of endogenous glucose production
Source: PLoS One. 2017 May 23;12(5):e0176182. doi: 10.1371/journal.pone.0176182 (PMC5441580; doi:10.1371/journal.pone.0176182)
Supplement: S13 File — (XLSX) [file pone.0176182.s013.xlsx]

## Sheet: S1Figure3A-F
Figure3F:The change in plasma insulin levels from baseline during a OGTT in chronically treated rats on day 13
delta insulin subtracted from time 0
Time	WKY Control	WKY Control	WKY Control	WKY Control	WKY Control	WKY Control	WKY Control	WKY Control	WKY Control	WKY Control	Vehicle	Vehicle	Vehicle	Vehicle	Vehicle	Vehicle	Vehicle	Vehicle	Vehicle	Vehicle	Acute: MK-2305 @ 30 mpk	Acute: MK-2305 @ 30 mpk	Acute: MK-2305 @ 30 mpk	Acute: MK-2305 @ 30 mpk	Acute: MK-2305 @ 30 mpk	Acute: MK-2305 @ 30 mpk	Acute: MK-2305 @ 30 mpk	Acute: MK-2305 @ 30 mpk	Acute: MK-2305 @ 30 mpk	Acute: MK-2305 @ 30 mpk	Chronic: MK-2305 @ 30 mkd	Chronic: MK-2305 @ 30 mkd	Chronic: MK-2305 @ 30 mkd	Chronic: MK-2305 @ 30 mkd	Chronic: MK-2305 @ 30 mkd	Chronic: MK-2305 @ 30 mkd	Chronic: MK-2305 @ 30 mkd	Chronic: MK-2305 @ 30 mkd	Chronic: MK-2305 @ 30 mkd	Chronic: MK-2305 @ 30 mkd
-60	0	0	0	0	0	0					0	0	0	0	0	0	0	0	0	0	0	0	0	0	0	0	0	0	0	0	0	0	0	0	0	0	0	0	0	0
0	-0.07	0.118	-0.244	-0.274	-0.018	-0.087					-0.47	0.23	0.191	0.292	0.103	-0.563	-0.194	0.024	0.179	-0.279	0.309	1.604	0.324	0.21	0.156	0.86	1.776	0.805	-0.061	0.012	0.06	-0.177	-0.627	-0.109	-0.564	-0.273	0.845	0.077	0.103	0.198
10	4.211	1.964	1.576	2.14	1.926	0.498					-0.466	-0.505	0.523	0.862	0.398	0.167	0.738	-0.458	0.755	0.166	1.28	1.368	1.816	3.661	3.304	1.312	2.648	2.392	0.317	1.559	1.342	0.561	1.202	1.9	1.117	1.167	2.431	1.17	1.428	0.831
20	1.453	1.781	0.611	1.282	0.66	0.406					-0.404	-0.268	0.533	0.621	0.296	-0.525	0.059	-0.182	0.349	-0.11	1.499	1.114	1.989	2.273	1.824	-0.14	3.286	1.17	0.172	0.765	0.473	0.233	0.417	0.389	0.164	0.072	0	0.34	0.387	0.196
40	-0.144	-0.122	-0.104	-0.246	0.091	-0.201					-0.739	-0.437	-0.248	-0.078	-0.072	-0.364	-0.328	-0.159	-0.081	-0.375	0.266	0.027	-0.308	0.015	-0.009	0.382	-0.061	0.684	0.181	0.504	-0.374	-0.288	-0.477	0.037	-0.026	-0.482	-0.366	0.434	-0.094	0.208
60	-0.023	0.034	-0.3	-0.323	-0.259	-0.181					-0.325	-0.681	0.215	-0.1	0.201	-0.433	-0.03	-0.039	-0.013	-0.412	0.099	0.177	0.004	-0.004	-0.413	-0.187	-0.251	0.259	-0.133	0.416	-0.534	-0.189	-0.192	0.192	-0.625	-0.523	-0.322	-0.003	-0.166	-0.044
