# Supplementary material for: GPR40 partial agonist MK-2305 lower fasting glucose in the Goto Kakizaki rat via suppression of endogenous glucose production
Source: PLoS One. 2017 May 23;12(5):e0176182. doi: 10.1371/journal.pone.0176182 (PMC5441580; doi:10.1371/journal.pone.0176182)
Supplement: S14 File — (XLSX) [file pone.0176182.s014.xlsx]

## Sheet: S1Figure4A
Figure4A: Effects of vehicle, Rosiglitazone, and MK-2305 on NEFA following 20 days of treatment in the GK rat
NEFA (mEq/L)
	Veh	MK2305 @ 30	MK2305 @ 10	Rosi @ 10
	0.36	0.39	0.37	0.32
	0.39	0.38	0.37	0.48
	0.36	0.22	0.26	0.39
	0.51	0.34	0.32	0.65
	0.27	0.21	0.23	0.32
	0.42	0.43	0.33	0.33
	0.18	0.24	0.26	0.35
	0.43	0.45	0.5	0.75
	0.38	0.21	0.19	0.49
				0.54
