# Supplementary material for: GPR40 partial agonist MK-2305 lower fasting glucose in the Goto Kakizaki rat via suppression of endogenous glucose production
Source: PLoS One. 2017 May 23;12(5):e0176182. doi: 10.1371/journal.pone.0176182 (PMC5441580; doi:10.1371/journal.pone.0176182)
Supplement: S15 File — (XLSX) [file pone.0176182.s015.xlsx]

## Sheet: liver TG
Figure4B: Effects of vehicle, Rosiglitazone, and MK-2305 on rat Liver TGs following 20 days of treatment in the GK rat.
Liver Triglycerides (mg/g tissue)
Vehicle	MK-2305 @ 30 mpk	MK-2305 @ 10 mpk	Rosi @ 10 mpk	Wistar Control
24.3	23.9	24.7	7.2	9.3
16.1	24.5	26.9	3.9	10.2
23	23	25.8	6.1	7.4
26	23.9	22.8	5	3.3
23.4	24.3	25.8	3.1	7
21.5	16.7	19.1	5.5	14.1
23.6	23.9	21.7	8.7
19.5	28.2	24.5	7.2
24.1	27.1	22.1	5
			7.2
