# Supplementary material for: GPR40 partial agonist MK-2305 lower fasting glucose in the Goto Kakizaki rat via suppression of endogenous glucose production
Source: PLoS One. 2017 May 23;12(5):e0176182. doi: 10.1371/journal.pone.0176182 (PMC5441580; doi:10.1371/journal.pone.0176182)
Supplement: S16 File — (XLSX) [file pone.0176182.s016.xlsx]

## Sheet: HbA1c
Figure4C: Effects of vehicle, Rosiglitazone, and MK-2305 on rat 5HBA1c following 20 days of treatment in the GK rat.
% HBA1c
Wistar Control	Vehicle	MK-2305 @ 30 mpk	MK-2305 @ 10 mpk	Rosi @ 10 mpk
4.1	4.3	4.4	4.4	4.2
4.1	4.8	4.4	4.4	4.2
4.3	5	4.3	4.5	4.2
4.1	4.7	4.3	4.4	4.2
4.1	4.4	4.3	4.5	4.7
4.2	4.6	4.4	4.3	4.4
	4.5	4.5	4.6	4.2
	4.6	4.5	4.2	4.2
		4.5	4.2	4.3
				4.3
