# Supplementary material for: GPR40 partial agonist MK-2305 lower fasting glucose in the Goto Kakizaki rat via suppression of endogenous glucose production
Source: PLoS One. 2017 May 23;12(5):e0176182. doi: 10.1371/journal.pone.0176182 (PMC5441580; doi:10.1371/journal.pone.0176182)
Supplement: S17 File — (XLSX) [file pone.0176182.s017.xlsx]

## Sheet: S1Figure5A
Figure5:Effect of 10 M MK-2305 or DMSO on the conversion of [2-13C] pyruvate to 13C-glucose, 13C-glycogen, and 13C-lactate in perfused db/db mouse livers
Flux(umoles pyr /g liver*min)
	DMSO	DMSO	DMSO	DMSO	MK-2305 @ 10 mg/kg	MK-2305 @ 10 mg/kg	MK-2305 @ 10 mg/kg	MK-2305 @ 10 mg/kg
Glucose	1.22093	1.02082	1.56982	0.977742	0.955771	1.31384	1.28655	0.840787
Lactate	1.2966	1.49737	1.16135	1.05407	1.60354	1.49855	1.31665	0.583174
Glycogen	0.127871	0.141506	0	0.0317994	0.112086	0.169282	0.0485033	0.0755442
