# Supplementary material for: GPR40 partial agonist MK-2305 lower fasting glucose in the Goto Kakizaki rat via suppression of endogenous glucose production
Source: PLoS One. 2017 May 23;12(5):e0176182. doi: 10.1371/journal.pone.0176182 (PMC5441580; doi:10.1371/journal.pone.0176182)
Supplement: S18 File — (XLSX) [file pone.0176182.s018.xlsx]

## Sheet: Acute treatment of GK and WKY r
Figure6A:Effect of acute treatment with 10 mg/kg MK-2305 or vehicle on EGP from various substrates in the GK or WKY rats.
Glucose Production (umol/kg/min)
	Vehicle	Vehicle	Vehicle	Vehicle	Vehicle	Vehicle	MK-2305 @ 10 mg/kg	MK-2305 @ 10 mg/kg	MK-2305 @ 10 mg/kg	MK-2305 @ 10 mg/kg	MK-2305 @ 10 mg/kg	MK-2305 @ 10 mg/kg	WKY Control	WKY Control	WKY Control	WKY Control	WKY Control	WKY Control	WKY + MK-2305 10 mg/kg	WKY + MK-2305 10 mg/kg	WKY + MK-2305 10 mg/kg	WKY + MK-2305 10 mg/kg	WKY + MK-2305 10 mg/kg	WKY + MK-2305 10 mg/kg
GNG TCA	52.2749	37.4221	51.4198	44.4373	30.4116		20.0832	26.1824	20.2011	22.6827	24.6101	42.0826	10.2	11.4	13	16.5			8	8.7	7.8	6.4
GNG Glycerol	11.1709	8.94949	8.36969	9.43201	6.19022		6.81872	7.18023	7.31402	3.60755	6.69039	9.73032	2.8	1.5	2.1	4.3			2.7	2.4	2.7	1.6
GNG Total	63.4459	46.3716	59.7895	53.8693	36.6018		26.902	33.3626	27.5151	26.2902	31.3005	51.8129	13.1	12.9	15.1	20.9			10.7	11.2	10.5	8.1
Glycogenolysis	14.3555	14.3146	8.31427	12.5974	10.4036		13.6282	9.97694	16.0296	12.8051	15.6084	16.1238	6.6	8.2	7.1	6.5			6.9	4.7	6.8	3.4
