# Supplementary material for: GPR40 partial agonist MK-2305 lower fasting glucose in the Goto Kakizaki rat via suppression of endogenous glucose production
Source: PLoS One. 2017 May 23;12(5):e0176182. doi: 10.1371/journal.pone.0176182 (PMC5441580; doi:10.1371/journal.pone.0176182)
Supplement: S19 File — (XLSX) [file pone.0176182.s019.xlsx]

## Sheet: S6Figure6B
Figure6B:Effect of chronic treatment with 10 mg/kg MK-2305 or vehicle on EGP from various substrates in the GK or WKY rats.
Glucose Production (umol/kg/min)
	GK Vehicle	GK Vehicle	GK Vehicle	GK Vehicle	GK Vehicle	GK Vehicle	GK Vehicle	GK Vehicle	MK-2305 @ 10 mg/kg	MK-2305 @ 10 mg/kg	MK-2305 @ 10 mg/kg	MK-2305 @ 10 mg/kg	MK-2305 @ 10 mg/kg	MK-2305 @ 10 mg/kg	MK-2305 @ 10 mg/kg	MK-2305 @ 10 mg/kg	Wistar Vehicle	Wistar Vehicle	Wistar Vehicle	Wistar Vehicle	Wistar Vehicle	Wistar Vehicle	Wistar Vehicle	Wistar Vehicle
GNG TCA	38.2156	33.9223	48.261	48.8533	34.2049	45.752	33.1048	45.8862	30.2175	36.7882	38.5819	33.1225	31.7162	37.3311	31.203	37.9138	27.3649			29.1227	28.6728	30.0658
GNG Glycerol	7.78241	6.11307	9.62473	10.9448	6.40867	7.00865	8.06437	8.86436	8.67834	9.19168	6.08319	7.99767	7.21718	7.84179	8.65947	3.467	4.57218			4.97927	6.86756	6.75421
GNG Total	45.998	40.0353	57.8857	59.7981	40.6135	52.7607	41.1691	54.7505	38.8959	45.9798	44.6651	41.1202	38.9333	45.1729	39.8625	41.3808	31.9371			34.102	35.5404	36.82
Glycogenolysis	21.0125	21.0268	14.295	18.8796	17.083	22.5346	20.1569	14.9999	19.0453	21.2266	17.3215	19.9927	20.4645	22.2628	19.9186	23.4568	18.2505			17.5014	15.1766	16.3686
