# Supplementary material for: GPR40 partial agonist MK-2305 lower fasting glucose in the Goto Kakizaki rat via suppression of endogenous glucose production
Source: PLoS One. 2017 May 23;12(5):e0176182. doi: 10.1371/journal.pone.0176182 (PMC5441580; doi:10.1371/journal.pone.0176182)
Supplement: S20 File — Uptake and metabolic conversion of [1-13C] glucose in liver following acute treatment with MK-2305 or vehicle. (XLSX) [file pone.0176182.s020.xlsx]

## Sheet: Sheet1
Fig.7A Liver Glucose Uptake and Incorporation into Metabolites. Uptake and metabolic conversion of [1-13C] glucose in liver following acute treatment with MK-2305 or vehicle.
13C Labeled Metabolite (umoles/g liver)
Animal #	Group	Glyc C1	G6P C1	Lac C3	Ala C3
6	Veh 1	3.07608	0.0466319	0.119958	0.134976
9	Veh 2	1.88543	0.0445985	0.040568	0.0462318
13	Veh 3	7.66065	0.0629471	0.0853508	0.06035
15	Veh 4	8.11721	0.0637518	0.181054	0.118515
22	Veh 5	6.86212	0.0468752	0.0818399	0.0911263
26	Veh 6	1.96245	0.0454156	0.0838534	0.0785545
28	Veh 7	3.50833	0.0191736	0.0476936	0.0434541
29	Veh 8	3.3894	0.0226907	0.0284278	0.0240166
1	MK2305	1.29196	0.0268428	0.0389673	0.0779528
4	MK2305	0.355501	0.0116365	0.0628801	0.107634
8	MK2305	0.158214	0.00728717	0.0225738	0.0391501
10	MK2305	0.467156	0.0153272	0.0197416	0.0114437
17	MK2305	0.110693	0.00988027	0.0129862	0.0140246
18	MK2305	0.139853	0.0142136	0.0214282	0.0243285
25	MK2305	0.37658	0.0134851	0.0405995	0.0500119
30	MK2305	0.288403	0.0107015	0.00767266	0.00767266
