# Supplementary material for: GPR40 partial agonist MK-2305 lower fasting glucose in the Goto Kakizaki rat via suppression of endogenous glucose production
Source: PLoS One. 2017 May 23;12(5):e0176182. doi: 10.1371/journal.pone.0176182 (PMC5441580; doi:10.1371/journal.pone.0176182)
Supplement: S21 File — Uptake and metabolic conversion of [1-13C] glucose in muscle following acute treatment with MK-2305 or vehicle. (XLSX) [file pone.0176182.s021.xlsx]

## Sheet: Sheet1
Fig.7B Skeletal Muscle Glucose Uptake and Incorporation into Metabolites. Uptake and metabolic conversion of [1-13C] glucose in muscle following acute treatment with MK-2305 or vehicle.
13C Labeled Metabolite (umoles/g muscle)
Animal #	Group	Glyc C1	G6P C1	Lac C3	Ala C3
6	Veh 1	0.347164	0.0341067	0.0903381	0.190458
9	Veh 2	0.832104	0.0265898	0.0778846	0.144574
13	Veh 3	0.326306	0.0395316	0.208768	0.160081
15	Veh 4	0.684671	0.0241377	0.153844	0.167167
22	Veh 5	1.09607	0.0314701	0.0662925	0.134764
26	Veh 6	0.23937	0.0118291	0.0958981	0.147638
28	Veh 7	0.124663	0.011476	0.0877261	0.131578
29	Veh 8	0.891331	0.00567448	0.0643164	0.0975739
1	MK2305	0.285657	0.0501931	0.275649
4	MK2305
8	MK2305	0.132991	0.0190293	0.0344808
10	MK2305	1.63473	0.0476721	0.0675711	0.127877
17	MK2305	0.328009	0.0104525
18	MK2305	0.0670743	0.00449337		0.0798923
25	MK2305	0.182755	0.0176821	0.0773923	0.115661
30	MK2305	0.400497	0.00351433	0.0842649	0.0712286
Blank rows = missing samples
